# Supplementary material for: Phase‐Contrast Magnetic Resonance Imaging Identifies Low Cerebrospinal Fluid Velocity at the Foramen Magnum in Small Breed Dogs With an Enlarged Ventricular System
Source: J Vet Intern Med. 2025 Sep 26;39(6):e70197. doi: 10.1111/jvim.70197 (PMC12466549; doi:10.1111/jvim.70197)
Supplement: Supplementary file 1 — Data S1: Supporting Information. [file JVIM-39-e70197-s001.xlsx]

## Sheet: Control group
Patient Number	Breed	Sex	Age [year]	Weight [kg]	Reason for MRI	Diagnosis	head angle	enlarged ventricles	supracollicular fluid accumulation	Vh/Bh	VV/BV	Cephalic index	sagittal PC sequence	mesencephalic aqueduct: Peak systolic velocity (cm/s)	mesencephalic aqueduct: Peak diastolic velocity (cm/s)	mesencephalic aqueduct: Peak velocity (cm/s)	mesencephalic aqueduct: difference between systolic and diastolic peak velocity (cm/s)	mesencephalic aqueduct: average velocity	mesencephalic aqueduct: maximum average velocity (cm/s)	FMV: Peak systolic velocity (cm/s)	FMV: Peak diastolic velocity (cm/s)	FMV: Peak velocity (cm/s)	FMV: difference between systolic and diastolic peak velocity (cm/s)	FMV: average velocity (cm/s)	FMV: maximum average velocity (cm/s)	FMD: Peak systolic velocity (cm/s)	FMD: Peak diastolic velocity (cm/s)	FMD: Peak velocity (cm/s)	FMD: difference between systolic and diastolic peak velocity (cm/s)	FMD: average velocity (cm/s)	FMD: maximum average velocity (cm/s)	C2V: Peak systolic velocity (cm/s)	C2V: Peak diastolic velocity (cm/s)	C2V: Peak velocity (cm/s)	C2V: difference between systolic and diastolic peak velocity (cm/s)	C2V: average velocity (cm/s)	C2V: maximum average velocity (cm/s)	C2D: Peak systolic velocity (cm/s)	C2D: Peak diastolic velocity (cm/s)	C2D: peak velocity (cm/s)	C2D: difference between systolic and diastolic peak velocity (cm/s)	C2D: average velocity (cm/s)	C2D: maximum average velocity (cm/s)
18	Bichon frisé	female	8.5	3.8	tetraparesis	spinal lesion (upper thoracal spine)	-9.7	none	no	7.74	1.4	71.49	inadequat signal quality	no signal	no signal	no signal	no signal	no signal	no signal	-0.405	0.8065	0.8065	1.2115	0.224	0.42	no signal	no signal	no signal	no signal	no signal	no signal	-0.595	0.902	0.902	1.497	0.25	0.496	-0.56	0.851	0.851	1.411	0.151	0.328
35	Biewer Terrier	male	3.16667	4.2	seizures	idiopathic epilepsy or movement disorder	7.2	none	no	11.51	1.12	76.54	not successful	-0.03	0.28	0.28	0.31	0.147	0.208	-0.57	0.712	0.712	1.282	0.2255	0.46	-0.728	0.57	0.728	1.298	0.199	0.369	-0.5975	0.624	0.7365	1.2215	0.1575	0.504	Aliasing	Aliasing	Aliasing	Aliasing	Aliasing	Aliasing
37	Pomeranian	female	5.66667	5.4	seizures	idiopathic epilepsy or movement disorder	3.2	none	no	12.23	2.69	76.41	loss of signal (rostral FM)		0.44	0.44	0.44	0.187	0.286	-1.4545	1.493	1.5675	2.9475	0.2085	1.1255	no signal	no signal	no signal	no signal	no signal	no signal	-1.885	0.79	1.885	2.675	0.02	0.795	no signal	no signal	no signal	no signal	no signal	no signal
38	Jack Russel Terrier	female	4.08333	7.8	seizures	metabolic-toxic encephalopathy	-10.7	none	no	8.88	1.16	70.73	not successful	-0.61	0.757	0.757	1.367	0.181	0.499	-0.34	1.025	1.025	1.365	0.233	0.4295	-0.28	0.605	0.605	0.885	0.23	0.365	-0.57	1.0665	1.0665	1.6365	0.2995	0.7235	-0.36	0.962	0.962	1.322	0.227	0.429
43	mixed breed	male	0.416667	7.4	vestibular ataxia	Otitis media and interna	18.5	none	no	10.78	1.2	76.23	loss of signal (obex to FM)	-0.32	0.436	0.436	0.756	0.161	0.313	-0.98	1.2465	1.2465	2.2265	0.2465	0.86	-0.99	1.207	1.207	2.197	0.227	0.619	-1.2365	1.439	1.4285	2.6755	0.24	0.695	-0.65	1.072	1.072	1.722	0.262	0.51
52	Dachshund	male	5.91667	9	paraparesis	intervertebral disc extrusioin	-9.8	none	no	6.12	1.1	71	no loss of signal	-1.41	1.964	1.964	3.374	0.475	1.183	-1.1265	1.1825	1.394	2.309	0.3325	0.806	-1.474	1.1	1.786	2.574	0.244	-0.781	-1.295	0.83	2.174	2.125	0.278	0.791	-1.637	1.04	1.637	2.677	0.205	-1.172
53	mixed breed	female	3.41667	4.2	acute paraplegia	intervertebral disc extrusion	22.4	none	no	10.75	1.24	80.06	not successful	no signal	no signal	no signal	no signal	no signal	no signal	no signal	no signal	no signal	no signal	no signal	no signal	no signal	no signal	no signal	no signal	no signal	no signal	no measurement	no measurement	no measurement	no measurement	no measurement	no measurement	no measurement	no measurement	no measurement	no measurement	no measurement	no measurement
55	mixed breed	male	9	8	earache	Otitis externa	5.9	none	no	7.1		64.1	not successful	-0.07	0.383	0.383	0.453	0.157	0.297	-0.915	0.8565	1.0165	1.7715	0.2345	0.4935	-0.62	0.908	0.908	1.528	0.23	0.424	Aliasing	Aliasing	Aliasing	Aliasing	Aliasing	Aliasing	-1.27	0.92	1.27	2.19	0.173	-0.679

## Sheet: Affected group
Patient Number	Breed	Sex	Age [year]	Weight [kg]	Reason for MRI	Diagnosis	head angle	enlarged lateral ventricles	enlarged third ventricle	enlarged fourth ventricle	supracollicular fluid accumulation	Vh/Bh	VV/BV	Cephalic index	sagittal PC sequence	mesencephalic aqueduct: Peak systolic velocity (cm/s)	mesencephalic aqueduct: Peak diastolic velocity (cm/s)	mesencephalic aqueduct: Peak velocity (cm/s)	mesencephalic aqueduct: difference between systolic and diastolic peak velocity (cm/s)	mesencephalic aqueduct: average velocity	mesencephalic aqueduct: maximum average velocity (cm/s)	FMV: Peak systolic velocity (cm/s)	FMV: Peak diastolic velocity (cm/s)	FMV: Peak velocity (cm/s)	FMV: difference between systolic and diastolic peak velocity (cm/s)	FMV: average velocity (cm/s)	FMV: maximum average velocity (cm/s)	FMD: Peak systolic velocity (cm/s)	FMD: Peak diastolic velocity (cm/s)	FMD: Peak velocity (cm/s)	FMD: difference between systolic and diastolic peak velocity (cm/s)	FMD: average velocity (cm/s)	FMD: maximum average velocity (cm/s)	C2V: Peak systolic velocity (cm/s)	C2V: Peak diastolic velocity (cm/s)	C2V: Peak velocity (cm/s)	C2V: difference between systolic and diastolic peak velocity (cm/s)	C2V: average velocity (cm/s)	C2V: maximum average velocity (cm/s)	C2D: Peak systolic velocity (cm/s)	C2D: Peak diastolic velocity (cm/s)	C2D: peak velocity (cm/s)	C2D: difference between systolic and diastolic peak velocity (cm/s)	C2D: average velocity (cm/s)	C2D: maximum average velocity (cm/s)
2	Chihuahua	male	5.75	3	seizures	idiopathic epilepsy or movement disorder	-5.1	yes	yes	yes	yes	20.93	7.78	85.41	loss of signal (obex to C2)	-0.791	0.51	0.791	1.301	0.09	-0.526	-0.48	0.64	0.64	1.12	0.1365	0.357	no signal	no signal	no signal	no signal	no signal	no signal	-0.51	0.6125	0.6125	1.1225	0.2175	0.465	-0.23	0.588	0.588	0.818	0.199	0.368
10	Chihuahua	male	1.58	3.2	behavioral changes	idiopathic epilepsy or movement disorder	2.4	yes	yes	yes	yes	19.21	5.15	79.77	not successful	-0.45	0.469	0.469	0.919	0.124	0.341	-0.8495	0.565	0.8495	1.4145	0.157	0.4825	no signal	no signal	no signal	no signal	no signal	no signal	-0.56	0.503	0.503	1.063	0.188	0.393	-0.45	0.605	0.605	1.055	0.226	0.416
14	Maltese	female	6.83	3	chronic otitis	facial and vestibulocochlear neuropathy	-17	yes	yes	yes	yes	19.12	4.02	74.17	not successful	no signal	no signal	no signal	no signal	no signal	no signal	no signal	no signal	no signal	no signal	no signal	no signal	no signal	no signal	no signal	no signal	no signal	no signal	no signal	no signal	no signal	no signal	no signal	no signal	no signal	no signal	no signal	no signal	no signal	no signal
16	Pomeranian	male	0.5	1.66	seizures	idiopathic epilepsy or movement disorder	1.3	yes	yes	yes	no	15.12	4.07	89.45	not successful	no signal	no signal	no signal	no signal	no signal	no signal	no signal	no signal	no signal	no signal	no signal	no signal	no signal	no signal	no signal	no signal	no signal	no signal	no signal	no signal	no signal	no signal	no signal	no signal	no signal	no signal	no signal	no signal	no signal	no signal
17	Pomeranian	male	4.83	5	vestibular syndrome	Otitis media and interna	-12.9	yes	yes	yes	no	14.14	4.01	81.16	not successful	no signal	no signal	no signal	no signal	no signal	no signal	no signal	no signal	no signal	no signal	no signal	no signal	no signal	no signal	no signal	no signal	no signal	no signal	no signal	no signal	no signal	no signal	no signal	no signal	no signal	no signal	no signal	no signal	no signal	no signal
19	French Bulldog	female	8.58	8.8	seizures	syringomyelia	9.1	yes	yes	yes	yes	37.25	15.47	77.78	not successful	-1.535	1.11	1.535	2.645	0.442	0.908	-0.875	1.0285	1.0285	1.9035	0.2385	0.531	-0.73	1.137	1.137	1.867	0.217	0.344	-1.256	1.196	1.322	2.452	0.201	0.7305	Aliasing	Aliasing	Aliasing	Aliasing	Aliasing	Aliasing
21	Pomeranian	female	2.33	3.6	Apathy and persistent miosis	metabolic-toxic encephalopathy	0.9	yes	yes	yes	no	18.65	4.67	78.96	loss of signal (obex to FM)	-0.31	0.509	0.509	0.819	0.108	0.337	-0.6635	0.8075	0.701	1.471	0.1065	0.516	no signal	no signal	no signal	no signal	no signal	no signal	-1.244	0.985	1.244	2.229	0.1795	0.9105	-0.25	0.405	0.405	0.655	0.18	0.287
24	Chihuahua	male	4.92	3.3	seizures	metabolic-toxic encephalopathy	-1.2	yes	yes	yes	no	25.79	7.87	86	loss of signal (obex to FM)	-0.37	0.961	0.961	1.331	0.323	0.602	-0.454	0.861	0.665	1.315	0.183	0.469	-0.42	0.31	0.42	0.73	0.084	0.213	-1.1585	1.02	1.1585	2.1785	0.2655	0.747	-0.34	0.723	0.723	1.063	0.281	0.628
40	Cavalier King Charles Spaniel	female	1	5.2	cervical pain	syringomyelia	18.5	yes	yes	no	no	16.25	3.96	78.95	loss of signal (obex to FM)	-0.46	0.605	0.605	1.065	0.133	0.272	-1.4895	0.98	1.4895	2.4695	0.2695	0.8475	-0.53	0.527	0.527	1.057	0.179	0.302	-2.357	0.96	2.357	3.317	0.18	1.659	-1.4	2.099	2.099	3.499	0.405	1.109
42	Chihuahua	female	2.33	4.8	episodes of suspected pain	syringomyelia	19.6	yes	no	yes	no	23.75	12.32	87.86	loss of signal (obex to FM)	-0.6	1.201	1.201	1.801	0.261	0.68	-0.315	0.5175	0.5175	0.8325	0.1735	0.3595	-0.56	0.831	0.831	1.391	0.241	0.372	-0.736	0.595	0.736	1.331	0.145	0.409	-0.813	0.79	0.813	1.603	0.158	-0.462
44	Yorkshire Terrier	male	11.58	3.5	seizures	idiopathic epilepsy or movement disorder	20.8	no	yes	yes	yes	13.8	3.08	73.66	not successful	-0.33	0.707	0.707	1.037	0.2	0.31	-1.4005	0.91	1.4005	2.3105	0.2875	0.7325	-0.49	0.562	0.562	1.052	0.182	0.306	-1.883	0.735	1.883	2.618	0.047	1.17	-0.889	0.73	0.889	1.619	0.007	-0.576
45	Pomeranian	female	2.42	2.4	ataxia	syringomyelia	32.4	yes	no	yes	yes	19.82	10.19	88.77	not successful	-0.37	0.578	0.578	0.948	0.256	0.413	no signal	no signal	no signal	no signal	no signal	no signal	no signal	no signal	no signal	no signal	no signal	no signal	-0.693	0.485	0.693	1.178	0.1406	0.374	no signal	no signal	no signal	no signal	no signal	no signal
46	Yorkshire Terrier	male	8.08	3.16	seizures	idiopathic epilepsy or movement disorder	11.4	no	no	yes	yes	9.27	1.45	81.1	loss of signal (obex to FM)	-0.28	0.478	0.478	0.758	0.159	0.334	-0.565	0.9795	0.9795	1.5445	0.2145	0.4695	no signal	no signal	no signal	no signal	no signal	no signal	-0.63	0.55	0.63	1.18	0.238	0.621	-0.29	1.282	1.282	1.572	0.546	0.881
48	Chihuahua	male	3.42	3	seizures	idiopathic epilepsy or movement disorder	19.4	no	yes	no	yes	13.21	3.02	91.06	loss of signal (FM)	-0.03	0.271	0.271	0.301	0.15	0.222	-0.831	0.53	0.831	1.361	0.1085	0.5595	-0.25	0.316	0.316	0.566	0.13	0.191	-0.5745	0.425	0.5745	0.9995	0.1585	0.3945	-1.159	0.71	1.159	1.869	0.19	-0.521
60	Cavalier King Charles Spaniel	female	4.75	6.6	increased scratching	syringomyelia	29.1	yes	yes	no	yes	26.9	13.45	79.75	not successful	no signal	no signal	no signal	no signal	no signal	no signal	-0.41	0.746	0.746	1.156	0.216	0.34	no signal	no signal	no signal	no signal	no signal	no signal	-0.569	0.7325	0.7415	1.3015	0.196	0.4765	-0.25	0.7	0.7	0.95	0.221	0.403
63	Chihuahua	male	7.83	4.5	cervical pain	C4-5 intervertebral disc extrusion	7.5	yes	yes	yes	yes	16.9	8.33	93.61	loss of signal (FM)	-0.37	1.032	1.032	1.402	0.277	0.669	-0.435	0.574	0.574	1.009	0.139	0.293	-0.31	0.555	0.555	0.865	0.172	0.327	-0.66	0.912	0.912	1.572	0.254	0.578	-1.694	1.37	1.694	3.064	0.155	0.982
64	Bolonka Zwetna	male	2.92	3.1	seizures	idiopathic epilepsy or movement disorder	9.2	no	no	yes	no	12.57	1.27	85.33	no loss of signal	-0.58	0.656	0.656	1.236	0.151	0.336	-1.239	0.895	1.239	2.134	0.3095	0.6705	-0.31	0.486	0.486	0.796	0.188	0.274	-1.7005	1.49	1.887	3.1905	0.2725	1.2065	-1.465	0.71	1.465	2.175	0.295	-0.963
